# Supplementary material for: ﻿Molecular phylogeny and taxonomy reveal two new genera and five new species in Phanerochaetaceae (Polyporales) from Yunnan, Southwest China
Source: MycoKeys. 2025 Feb 12;113:263–94. doi: 10.3897/mycokeys.113.140624 (PMC11840430; doi:10.3897/mycokeys.113.140624)
Supplement: XML Treatment for Phanerochaetaceae [file mycokeys.113.140624-treatment1.xml]

<!DOCTYPE tp:taxon-treatment
  PUBLIC "-//TaxonX//DTD Taxonomic Treatment Publishing DTD v0 20100105//EN" "tax-treatment-NSO.dtd">
<tp:taxon-treatment xmlns:tp="http://www.plazi.org/taxpub"><tp:treatment-meta><kwd-group><label>Taxon classification</label><kwd>
                <named-content content-type="kingdom">Fungi</named-content>
              </kwd><kwd>
                <named-content content-type="order">Polyporales</named-content>
              </kwd><kwd>
                <named-content content-type="family">Phanerochaetaceae</named-content>
              </kwd></kwd-group><mixed-citation publication-type="journal"><person-group><name><surname>Xu</surname><given-names>Ying</given-names></name><name><surname>Yang</surname><given-names>Yang</given-names></name><name><surname>Yang</surname><given-names>Xin</given-names></name><name><surname>Chen</surname><given-names>Daxiang</given-names></name><name><surname>Zheng</surname><given-names>Wen</given-names></name><name><surname>Shen</surname><given-names>Kaize</given-names></name><name><surname>Zhang</surname><given-names>Sicheng</given-names></name><name><surname>Zhao</surname><given-names>Changlin</given-names></name></person-group><article-title>﻿Molecular phylogeny and taxonomy reveal two new genera and five new species in <tp:taxon-name><tp:taxon-name-part taxon-name-part-type="family">Phanerochaetaceae</tp:taxon-name-part></tp:taxon-name> (<tp:taxon-name><tp:taxon-name-part taxon-name-part-type="order">Polyporales</tp:taxon-name-part></tp:taxon-name>) from Yunnan, Southwest China</article-title><source>MycoKeys</source><day>12</day><month>02</month><year>2025</year><volume>113</volume><fpage>263</fpage><lpage>294</lpage><pub-id pub-id-type="doi">10.3897/mycokeys.113.140624</pub-id></mixed-citation></tp:treatment-meta><tp:nomenclature><label>﻿</label><tp:taxon-name>
              <object-id xmlns:xlink="http://www.w3.org/1999/xlink" content-type="arpha" xlink:type="simple">E66AB9CA-3C5A-5148-AF3C-387289D7213C</object-id>
              <tp:taxon-name-part taxon-name-part-type="family">Phanerochaetaceae</tp:taxon-name-part>
            </tp:taxon-name><tp:taxon-authority>Jülich</tp:taxon-authority></tp:nomenclature><tp:treatment-sec sec-type="type genus" id="SECID0EZQBK"><title>Type genus.</title><p><italic><tp:taxon-name><tp:taxon-name-part taxon-name-part-type="genus" reg="Phanerochaete">Phanerochaete</tp:taxon-name-part></tp:taxon-name></italic> P. Karst.</p></tp:treatment-sec><tp:treatment-sec sec-type="description" id="SECID0EGRBK"><title>Description.</title><p>Mostly corticioid species, along with a few resupinate or pileate polypores (<xref ref-type="bibr" rid="B53">Wu et al. 2022a</xref>; <xref ref-type="bibr" rid="B63">Zhao et al. 2024</xref>), and hydnaceous species; hyphal system usually monomitic, rarely dimitic; hyphae usually simple septate, rarely nodose septate; basidiospores thin-walled, smooth, colorless; cystidia often present. Producing a white rot (<xref ref-type="bibr" rid="B6">Chen et al. 2021</xref>).</p><p>Accepted genera. <italic><tp:taxon-name><tp:taxon-name-part taxon-name-part-type="genus" reg="Alboefibula">Alboefibula</tp:taxon-name-part></tp:taxon-name></italic>, <italic><tp:taxon-name><tp:taxon-name-part taxon-name-part-type="genus" reg="Bjerkandera">Bjerkandera</tp:taxon-name-part></tp:taxon-name></italic>, <italic><tp:taxon-name><tp:taxon-name-part taxon-name-part-type="genus" reg="Callosus">Callosus</tp:taxon-name-part></tp:taxon-name></italic>, <italic><tp:taxon-name><tp:taxon-name-part taxon-name-part-type="genus" reg="Cremeoderma">Cremeoderma</tp:taxon-name-part></tp:taxon-name></italic>, <italic><tp:taxon-name><tp:taxon-name-part taxon-name-part-type="genus" reg="Crepatura">Crepatura</tp:taxon-name-part></tp:taxon-name></italic>, <italic><tp:taxon-name><tp:taxon-name-part taxon-name-part-type="genus" reg="Donkia">Donkia</tp:taxon-name-part></tp:taxon-name></italic>, <italic><tp:taxon-name><tp:taxon-name-part taxon-name-part-type="genus" reg="Donkiella">Donkiella</tp:taxon-name-part></tp:taxon-name></italic>, <italic><tp:taxon-name><tp:taxon-name-part taxon-name-part-type="genus" reg="Efibulella">Efibulella</tp:taxon-name-part></tp:taxon-name></italic>, <italic><tp:taxon-name><tp:taxon-name-part taxon-name-part-type="genus" reg="Gelatinofungus">Gelatinofungus</tp:taxon-name-part></tp:taxon-name></italic>, <italic><tp:taxon-name><tp:taxon-name-part taxon-name-part-type="genus" reg="Geliporus">Geliporus</tp:taxon-name-part></tp:taxon-name></italic>, <italic><tp:taxon-name><tp:taxon-name-part taxon-name-part-type="genus" reg="Hapalopilus">Hapalopilus</tp:taxon-name-part></tp:taxon-name></italic>, <italic><tp:taxon-name><tp:taxon-name-part taxon-name-part-type="genus" reg="Hyphodermella">Hyphodermella</tp:taxon-name-part></tp:taxon-name></italic>, <italic><tp:taxon-name><tp:taxon-name-part taxon-name-part-type="genus" reg="Odontoefibula">Odontoefibula</tp:taxon-name-part></tp:taxon-name></italic>, <italic><tp:taxon-name><tp:taxon-name-part taxon-name-part-type="genus" reg="Oxychaete">Oxychaete</tp:taxon-name-part></tp:taxon-name></italic>, <italic><tp:taxon-name><tp:taxon-name-part taxon-name-part-type="genus" reg="Paradonkia">Paradonkia</tp:taxon-name-part></tp:taxon-name></italic>, <italic><tp:taxon-name><tp:taxon-name-part taxon-name-part-type="genus" reg="Neodonkiella">Neodonkiella</tp:taxon-name-part></tp:taxon-name></italic>, <italic><tp:taxon-name><tp:taxon-name-part taxon-name-part-type="genus" reg="Phanerina">Phanerina</tp:taxon-name-part></tp:taxon-name></italic>, <italic><tp:taxon-name><tp:taxon-name-part taxon-name-part-type="genus" reg="Phanerochaete">Phanerochaete</tp:taxon-name-part></tp:taxon-name></italic>, <italic><tp:taxon-name><tp:taxon-name-part taxon-name-part-type="genus" reg="Phaeophlebiopsis">Phaeophlebiopsis</tp:taxon-name-part></tp:taxon-name></italic>, <italic><tp:taxon-name><tp:taxon-name-part taxon-name-part-type="genus" reg="Phlebiopsis">Phlebiopsis</tp:taxon-name-part></tp:taxon-name></italic>, <italic><tp:taxon-name><tp:taxon-name-part taxon-name-part-type="genus" reg="Pirex">Pirex</tp:taxon-name-part></tp:taxon-name></italic>, <italic><tp:taxon-name><tp:taxon-name-part taxon-name-part-type="genus" reg="Porostereum">Porostereum</tp:taxon-name-part></tp:taxon-name></italic>, <italic><tp:taxon-name><tp:taxon-name-part taxon-name-part-type="genus" reg="Quasiphlebia">Quasiphlebia</tp:taxon-name-part></tp:taxon-name></italic>, <italic><tp:taxon-name><tp:taxon-name-part taxon-name-part-type="genus" reg="Rhizochaete">Rhizochaete</tp:taxon-name-part></tp:taxon-name></italic>, <italic><tp:taxon-name><tp:taxon-name-part taxon-name-part-type="genus" reg="Riopa">Riopa</tp:taxon-name-part></tp:taxon-name></italic>, <italic><tp:taxon-name><tp:taxon-name-part taxon-name-part-type="genus" reg="Roseograndinia">Roseograndinia</tp:taxon-name-part></tp:taxon-name></italic>, and <italic><tp:taxon-name><tp:taxon-name-part taxon-name-part-type="genus" reg="Terana">Terana</tp:taxon-name-part></tp:taxon-name></italic>.</p></tp:treatment-sec><tp:treatment-sec sec-type="notes" id="SECID0EXXBK"><title>Notes.</title><p>The family <tp:taxon-name><tp:taxon-name-part taxon-name-part-type="family">Phanerochaetaceae</tp:taxon-name-part></tp:taxon-name> was established by Jülich with the genus <italic><tp:taxon-name><tp:taxon-name-part taxon-name-part-type="genus" reg="Phanerochaete">Phanerochaete</tp:taxon-name-part></tp:taxon-name></italic> as the type genus. This family belongs to the phlebioid clade within the order <tp:taxon-name><tp:taxon-name-part taxon-name-part-type="order">Polyporales</tp:taxon-name-part></tp:taxon-name> and causes white rot (<xref ref-type="bibr" rid="B23">Larsson 2007</xref>; <xref ref-type="bibr" rid="B4">Binder et al. 2013</xref>; <xref ref-type="bibr" rid="B30">Miettinen et al. 2016</xref>; <xref ref-type="bibr" rid="B21">Justo et al. 2017</xref>). In the current study, twenty-seven genera are accepted in <tp:taxon-name><tp:taxon-name-part taxon-name-part-type="family">Phanerochaetaceae</tp:taxon-name-part></tp:taxon-name>, including two new genera of the present study of <italic><tp:taxon-name><tp:taxon-name-part taxon-name-part-type="genus" reg="Paradonkia">Paradonkia</tp:taxon-name-part></tp:taxon-name></italic> and <italic><tp:taxon-name><tp:taxon-name-part taxon-name-part-type="genus" reg="Neodonkiella">Neodonkiella</tp:taxon-name-part></tp:taxon-name></italic>.</p></tp:treatment-sec><ref-list><ref id="B53"><mixed-citation xmlns:xlink="http://www.w3.org/1999/xlink" xlink:type="simple"><person-group><name name-style="western"><surname>Wu</surname><given-names>F</given-names></name><name name-style="western"><surname>Man</surname><given-names>XW</given-names></name><name name-style="western"><surname>Tohtirjap</surname><given-names>A</given-names></name><name name-style="western"><surname>Dai</surname><given-names>YC</given-names></name></person-group> (<year>2022a</year>) A comparison of polypore funga and species composition in forest ecosystems of China, North America, and Europe. Forest Ecosystems 9: 100051. <ext-link xlink:href="10.1016/j.fecs.2022.100051" ext-link-type="doi" xlink:type="simple">https://doi.org/10.1016/j.fecs.2022.100051</ext-link></mixed-citation></ref><ref id="B63"><mixed-citation xmlns:xlink="http://www.w3.org/1999/xlink" xlink:type="simple"><person-group><name name-style="western"><surname>Zhao</surname><given-names>H</given-names></name><name name-style="western"><surname>Wu</surname><given-names>YD</given-names></name><name name-style="western"><surname>Yang</surname><given-names>ZR</given-names></name><name name-style="western"><surname>Liu</surname><given-names>HG</given-names></name><name name-style="western"><surname>Wu</surname><given-names>F</given-names></name><name name-style="western"><surname>Dai</surname><given-names>YC</given-names></name><name name-style="western"><surname>Yuan</surname><given-names>Y</given-names></name></person-group> (<year>2024</year>) Polypore funga and species diversity in tropical forest ecosystems of Africa, America and Asia, and a comparison with temperate and boreal regions of the Northern Hemisphere. Forest Ecosystem 11: 100200. <ext-link xlink:href="10.1016/j.fecs.2024.100200" ext-link-type="doi" xlink:type="simple">https://doi.org/10.1016/j.fecs.2024.100200</ext-link></mixed-citation></ref><ref id="B6"><mixed-citation xmlns:xlink="http://www.w3.org/1999/xlink" xlink:type="simple"><person-group><name name-style="western"><surname>Chen</surname><given-names>CC</given-names></name><name name-style="western"><surname>Chen</surname><given-names>CY</given-names></name><name name-style="western"><surname>Wu</surname><given-names>SH</given-names></name></person-group> (<year>2021</year>) <article-title>Species diversity, taxonomy and multi-gene phylogeny of phlebioid clade (<tp:taxon-name><tp:taxon-name-part taxon-name-part-type="family">Phanerochaetaceae</tp:taxon-name-part></tp:taxon-name>, <tp:taxon-name><tp:taxon-name-part taxon-name-part-type="family">Irpicaceae</tp:taxon-name-part></tp:taxon-name>, <tp:taxon-name><tp:taxon-name-part taxon-name-part-type="family">Meruliaceae</tp:taxon-name-part></tp:taxon-name>) of <tp:taxon-name><tp:taxon-name-part taxon-name-part-type="order">Polyporales</tp:taxon-name-part></tp:taxon-name>.</article-title><source>Fungal Diversity</source><volume>111</volume>: <fpage>337</fpage>–<lpage>442</lpage>. <ext-link xlink:href="10.1007/s13225-021-00490-w" ext-link-type="doi" xlink:type="simple">https://doi.org/10.1007/s13225-021-00490-w</ext-link></mixed-citation></ref><ref id="B23"><mixed-citation xmlns:xlink="http://www.w3.org/1999/xlink" xlink:type="simple"><person-group><name name-style="western"><surname>Larsson</surname><given-names>KH</given-names></name></person-group> (<year>2007</year>) <article-title>Re-thinking the classifcation of corticioid fungi.</article-title><source>Mycological Research</source><volume>111</volume>: <fpage>1040</fpage>–<lpage>1063</lpage>. <ext-link xlink:href="10.1016/j.mycres.2007.08.001" ext-link-type="doi" xlink:type="simple">https://doi.org/10.1016/j.mycres.2007.08.001</ext-link></mixed-citation></ref><ref id="B4"><mixed-citation xmlns:xlink="http://www.w3.org/1999/xlink" xlink:type="simple"><person-group><name name-style="western"><surname>Binder</surname><given-names>M</given-names></name><name name-style="western"><surname>Justo</surname><given-names>A</given-names></name><name name-style="western"><surname>Riley</surname><given-names>R</given-names></name><name name-style="western"><surname>Salamov</surname><given-names>A</given-names></name><name name-style="western"><surname>Lopez-Giraldez</surname><given-names>F</given-names></name><name name-style="western"><surname>Sjökvist</surname><given-names>E</given-names></name><name name-style="western"><surname>Copeland</surname><given-names>A</given-names></name><name name-style="western"><surname>Foster</surname><given-names>B</given-names></name><name name-style="western"><surname>Sun</surname><given-names>H</given-names></name><name name-style="western"><surname>Larsson</surname><given-names>E</given-names></name><name name-style="western"><surname>Larsson</surname><given-names>KH</given-names></name><name name-style="western"><surname>Townsend</surname><given-names>J</given-names></name><name name-style="western"><surname>Grigoriev</surname><given-names>IV</given-names></name><name name-style="western"><surname>Hibbett</surname><given-names>DS</given-names></name></person-group> (<year>2013</year>) <article-title>Phylogenetic and phylogenomic overview of the <tp:taxon-name><tp:taxon-name-part taxon-name-part-type="order">Polyporales</tp:taxon-name-part></tp:taxon-name>.</article-title><source>Mycologia</source><volume>105</volume>: <fpage>1350</fpage>–<lpage>1373</lpage>. <ext-link xlink:href="10.3852/13-003" ext-link-type="doi" xlink:type="simple">https://doi.org/10.3852/13-003</ext-link></mixed-citation></ref><ref id="B30"><mixed-citation xmlns:xlink="http://www.w3.org/1999/xlink" xlink:type="simple"><person-group><name name-style="western"><surname>Miettinen</surname><given-names>O</given-names></name><name name-style="western"><surname>Spirin</surname><given-names>V</given-names></name><name name-style="western"><surname>Vlasák</surname><given-names>J</given-names></name><name name-style="western"><surname>Rivoire</surname><given-names>B</given-names></name><name name-style="western"><surname>Stenroos</surname><given-names>S</given-names></name><name name-style="western"><surname>Hibbett</surname><given-names>D</given-names></name></person-group> (<year>2016</year>) <article-title>Polypores and genus concepts in <tp:taxon-name><tp:taxon-name-part taxon-name-part-type="family">Phanerochaetaceae</tp:taxon-name-part></tp:taxon-name> (<tp:taxon-name><tp:taxon-name-part taxon-name-part-type="order">Polyporales</tp:taxon-name-part></tp:taxon-name>, <tp:taxon-name><tp:taxon-name-part taxon-name-part-type="phylum">Basidiomycota</tp:taxon-name-part></tp:taxon-name>).</article-title><source>MycoKeys</source><volume>17</volume>: <fpage>1</fpage>–<lpage>46</lpage>. <ext-link xlink:href="10.3897/MycoKeys.17.10153" ext-link-type="doi" xlink:type="simple">https://doi.org/10.3897/MycoKeys.17.10153</ext-link></mixed-citation></ref><ref id="B21"><mixed-citation xmlns:xlink="http://www.w3.org/1999/xlink" xlink:type="simple"><person-group><name name-style="western"><surname>Justo</surname><given-names>A</given-names></name><name name-style="western"><surname>Miettinen</surname><given-names>O</given-names></name><name name-style="western"><surname>Floudas</surname><given-names>D</given-names></name><name name-style="western"><surname>Ortiz-Santana</surname><given-names>B</given-names></name><name name-style="western"><surname>Sjökvist</surname><given-names>E</given-names></name><name name-style="western"><surname>Lindner</surname><given-names>D</given-names></name><name name-style="western"><surname>Nakasone</surname><given-names>KK</given-names></name><name name-style="western"><surname>Niemelä</surname><given-names>T</given-names></name><name name-style="western"><surname>Larsson</surname><given-names>KH</given-names></name><name name-style="western"><surname>Ryvarden</surname><given-names>L</given-names></name><name name-style="western"><surname>David</surname><given-names>S Hibbett</given-names></name></person-group> (<year>2017</year>) <article-title>A revised family-level classifcation of the <tp:taxon-name><tp:taxon-name-part taxon-name-part-type="order">Polyporales</tp:taxon-name-part></tp:taxon-name> (<tp:taxon-name><tp:taxon-name-part taxon-name-part-type="phylum">Basidiomycota</tp:taxon-name-part></tp:taxon-name>).</article-title><source>Fungal Biology</source><volume>121</volume>: <fpage>798</fpage>–<lpage>824</lpage>. <ext-link xlink:href="10.1016/j.funbio.2017.05.010" ext-link-type="doi" xlink:type="simple">https://doi.org/10.1016/j.funbio.2017.05.010</ext-link></mixed-citation></ref></ref-list></tp:taxon-treatment>
