# Supplementary material for: ﻿Molecular phylogeny and taxonomy reveal two new genera and five new species in Phanerochaetaceae (Polyporales) from Yunnan, Southwest China
Source: MycoKeys. 2025 Feb 12;113:263–94. doi: 10.3897/mycokeys.113.140624 (PMC11840430; doi:10.3897/mycokeys.113.140624)
Supplement: XML Treatment for Paradonkia farinacea [file mycokeys.113.140624-treatment3.xml]

<!DOCTYPE tp:taxon-treatment
  PUBLIC "-//TaxonX//DTD Taxonomic Treatment Publishing DTD v0 20100105//EN" "tax-treatment-NSO.dtd">
<tp:taxon-treatment xmlns:tp="http://www.plazi.org/taxpub"><tp:treatment-meta><kwd-group><label>Taxon classification</label><kwd>
                <named-content content-type="kingdom">Fungi</named-content>
              </kwd><kwd>
                <named-content content-type="order">Polyporales</named-content>
              </kwd><kwd>
                <named-content content-type="family">Phanerochaetaceae</named-content>
              </kwd></kwd-group><mixed-citation publication-type="journal"><person-group><name><surname>Xu</surname><given-names>Ying</given-names></name><name><surname>Yang</surname><given-names>Yang</given-names></name><name><surname>Yang</surname><given-names>Xin</given-names></name><name><surname>Chen</surname><given-names>Daxiang</given-names></name><name><surname>Zheng</surname><given-names>Wen</given-names></name><name><surname>Shen</surname><given-names>Kaize</given-names></name><name><surname>Zhang</surname><given-names>Sicheng</given-names></name><name><surname>Zhao</surname><given-names>Changlin</given-names></name></person-group><article-title>﻿Molecular phylogeny and taxonomy reveal two new genera and five new species in <tp:taxon-name><tp:taxon-name-part taxon-name-part-type="family">Phanerochaetaceae</tp:taxon-name-part></tp:taxon-name> (<tp:taxon-name><tp:taxon-name-part taxon-name-part-type="order">Polyporales</tp:taxon-name-part></tp:taxon-name>) from Yunnan, Southwest China</article-title><source>MycoKeys</source><day>12</day><month>02</month><year>2025</year><volume>113</volume><fpage>263</fpage><lpage>294</lpage><pub-id pub-id-type="doi">10.3897/mycokeys.113.140624</pub-id></mixed-citation></tp:treatment-meta><tp:nomenclature><label>﻿</label><tp:taxon-name>
              <object-id xmlns:xlink="http://www.w3.org/1999/xlink" content-type="arpha" xlink:type="simple">4EF048C4-BA8D-5AE8-81F1-7D7B083F0615</object-id>
              <tp:taxon-name-part taxon-name-part-type="genus" reg="Paradonkia">Paradonkia</tp:taxon-name-part>
              <tp:taxon-name-part taxon-name-part-type="species" reg="farinacea">farinacea</tp:taxon-name-part>
              <object-id xmlns:xlink="http://www.w3.org/1999/xlink" content-type="mycobank" xlink:type="simple">856348</object-id>
            </tp:taxon-name><tp:taxon-authority>Y. Xu &amp; C.L. Zhao</tp:taxon-authority><tp:taxon-status xmlns:xlink="http://www.w3.org/1999/xlink" xlink:type="simple">sp. nov.</tp:taxon-status><xref ref-type="fig" rid="F3">Figs 3</xref><xref ref-type="fig" rid="F4">, 4</xref></tp:nomenclature><tp:treatment-sec sec-type="diagnosis" id="SECID0EUACK"><title>Diagnosis.</title><p>Differs from other species by the farinaceous basidiomata with the pale cream to gray cream hymenial surface, a monomitic hyphal system, cystidia and cystidioles absent, narrowly clavate basidia, ellipsoid basidiospores.</p></tp:treatment-sec><tp:treatment-sec sec-type="Holotype" id="SECID0EZACK"><title>Holotype.</title><p>China • Yunnan Province, Qujing, Zhanyi District, Lingjiao Town, Xiajia Village, <named-content xmlns:xlink="http://www.w3.org/1999/xlink" content-type="dwc:verbatimCoordinates" xlink:type="simple"><named-content content-type="geo-json" specific-use="{&#34;type&#34;:&#34;Point&#34;,&#34;coordinates&#34;:[103.783333,25.966667]}" id="NCID0ECBCK" xlink:type="simple">25°58'N, 103°47'E</named-content></named-content>, altitude 2000 m, on the fallen angiosperm branch, leg. C.L. Zhao, 6 March 2023, CLZhao 27184 (<abbrev xmlns:xlink="http://www.w3.org/1999/xlink" xlink:title="Herbarium of the Southwest Forestry University" id="ABBRID0EHBCK" xlink:type="simple">SWFC</abbrev>).</p></tp:treatment-sec><tp:treatment-sec sec-type="etymology" id="SECID0ELBCK"><title>Etymology.</title><p><italic>farinacea</italic> (Lat.): refers to the holotype having a farinaceous hymenial surface.</p></tp:treatment-sec><tp:treatment-sec sec-type="Fruiting body" id="SECID0E2BCK"><title>Fruiting body.</title><p>Basidiomata annual, resupinate, adnate, without odor or taste when fresh, farinaceous, upon drying, up to 6.5 cm long, 1.3 cm wide, 110–180 μm thick. Hymenial surface smooth, white to cream when fresh, pale cream to gray cream when dry, unchanged in <abbrev xmlns:xlink="http://www.w3.org/1999/xlink" xlink:title="5% potassium hydroxide" id="ABBRID0EBCCK" xlink:type="simple">KOH</abbrev>. Sterile margin narrow, gray cream, 1 mm wide.</p><fig id="F3" position="float" orientation="portrait"><object-id xmlns:xlink="http://www.w3.org/1999/xlink" content-type="doi" xlink:type="simple">10.3897/mycokeys.113.140624.figure3</object-id><object-id xmlns:xlink="http://www.w3.org/1999/xlink" content-type="arpha" xlink:type="simple">D0FD6DBA-C843-5BE5-B462-014838442174</object-id><label>Figure 3.</label><caption><p>Basidiomata of <italic><tp:taxon-name><tp:taxon-name-part taxon-name-part-type="genus" reg="Paradonkia">Paradonkia</tp:taxon-name-part><tp:taxon-name-part taxon-name-part-type="species" reg="farinacea">farinacea</tp:taxon-name-part></tp:taxon-name></italic> in general and detailed views (CLZhao 27184, holotype). Scale bars: 1 cm (<bold>A</bold>); 1 mm (<bold>B</bold>).</p></caption><graphic xmlns:xlink="http://www.w3.org/1999/xlink" xlink:href="mycokeys-113-263-g003.jpg" position="float" orientation="portrait" xlink:type="simple" id="oo_1248813.jpg"><uri content-type="original_file" xlink:type="simple">https://binary.pensoft.net/fig/1248813</uri></graphic></fig></tp:treatment-sec><tp:treatment-sec sec-type="Hyphal system" id="SECID0EBDCK"><title>Hyphal system.</title><p>Monomitic, generative hyphae with simple septa and clamp connections, <abbrev xmlns:xlink="http://www.w3.org/1999/xlink" xlink:title="Melzer’s reagent" id="ABBRID0EHDCK" xlink:type="simple">IKI</abbrev>–, <abbrev xmlns:xlink="http://www.w3.org/1999/xlink" xlink:title="Cotton Blue" id="ABBRID0ELDCK" xlink:type="simple">CB</abbrev>–; tissues unchanged in <abbrev xmlns:xlink="http://www.w3.org/1999/xlink" xlink:title="5% potassium hydroxide" id="ABBRID0EPDCK" xlink:type="simple">KOH</abbrev>. Subicular hyphae mainly horizontal, colorless, thick-walled, slightly flexuous, rarely branched, interwoven, 6.0–7.5 μm in diameter. Crystals abundant, crowded. Subhymenium indistinct, hyphae in this layer similar to subicular hyphae.</p><fig id="F4" position="float" orientation="portrait"><object-id xmlns:xlink="http://www.w3.org/1999/xlink" content-type="doi" xlink:type="simple">10.3897/mycokeys.113.140624.figure4</object-id><object-id xmlns:xlink="http://www.w3.org/1999/xlink" content-type="arpha" xlink:type="simple">726BD3A2-EA73-5931-9D97-92A1B133C23B</object-id><label>Figure 4.</label><caption><p>Microscopic structures of <italic><tp:taxon-name><tp:taxon-name-part taxon-name-part-type="genus" reg="Paradonkia">Paradonkia</tp:taxon-name-part><tp:taxon-name-part taxon-name-part-type="species" reg="farinacea">farinacea</tp:taxon-name-part></tp:taxon-name></italic> (holotype, CLZhao 27184) <bold>A</bold> basidiospores <bold>B</bold> basidia <bold>C</bold> basidioles <bold>D</bold> a section of the fruit body. Scale bars: 5 µm (<bold>A</bold>); 10 µm (<bold>B–D</bold>); 10 × 100 Oil.</p></caption><graphic xmlns:xlink="http://www.w3.org/1999/xlink" xlink:href="mycokeys-113-263-g004.jpg" position="float" orientation="portrait" xlink:type="simple" id="oo_1248814.jpg"><uri content-type="original_file" xlink:type="simple">https://binary.pensoft.net/fig/1248814</uri></graphic></fig></tp:treatment-sec><tp:treatment-sec sec-type="Hymenial layer" id="SECID0EXECK"><title>Hymenial layer.</title><p>Generative hyphae short-celled, colorless, 3–4 μm in diameter, thin- to slightly thick-walled. Crystals abundant, crowded. Cystidia and cystidioles absent. Basidia narrowly clavate, slightly flexuous, thin-walled, with four sterigmata and a simple septum, 25–29 × 4.5–6.5 μm. Basidioles similar to basidia in shape, but slightly smaller.</p></tp:treatment-sec><tp:treatment-sec sec-type="Basidiospores" id="SECID0E3ECK"><title>Basidiospores.</title><p>Ellipsoid, colorless, thin-walled, smooth, occasionally with oil drops, <abbrev xmlns:xlink="http://www.w3.org/1999/xlink" xlink:title="Melzer’s reagent" id="ABBRID0ECFCK" xlink:type="simple">IKI</abbrev>–, <abbrev xmlns:xlink="http://www.w3.org/1999/xlink" xlink:title="Cotton Blue" id="ABBRID0EGFCK" xlink:type="simple">CB</abbrev>–, 4–6(–6.5) × (2.5–)3–4(–4.5) μm, L = 4.87 μm, W = 3.37 μm, Q = 1.45 (n = 30/1).</p></tp:treatment-sec><tp:treatment-sec sec-type="Additional specimen examined" id="SECID0EKFCK"><title>Additional specimen examined</title><p><bold>(<italic>paratype</italic>).</bold> • Yunnan Province, Qujing, Zhanyi District, Lingjiao Town, Xiajia Village, <named-content xmlns:xlink="http://www.w3.org/1999/xlink" content-type="dwc:verbatimCoordinates" xlink:type="simple"><named-content content-type="geo-json" specific-use="{&#34;type&#34;:&#34;Point&#34;,&#34;coordinates&#34;:[103.783333,25.966667]}" id="NCID0EYFCK" xlink:type="simple">25°58'N, 103°47'E</named-content></named-content>, altitude 2000 m, on the fallen angiosperm branch, leg. C.L. Zhao, 6 March 2023, CLZhao 27221 (<abbrev xmlns:xlink="http://www.w3.org/1999/xlink" xlink:title="Herbarium of the Southwest Forestry University" id="ABBRID0E4FCK" xlink:type="simple">SWFC</abbrev>).</p></tp:treatment-sec></tp:taxon-treatment>
