# Supplementary material for: ﻿Molecular phylogeny and taxonomy reveal two new genera and five new species in Phanerochaetaceae (Polyporales) from Yunnan, Southwest China
Source: MycoKeys. 2025 Feb 12;113:263–94. doi: 10.3897/mycokeys.113.140624 (PMC11840430; doi:10.3897/mycokeys.113.140624)
Supplement: XML Treatment for Neodonkiella [file mycokeys.113.140624-treatment4.xml]

<!DOCTYPE tp:taxon-treatment
  PUBLIC "-//TaxonX//DTD Taxonomic Treatment Publishing DTD v0 20100105//EN" "tax-treatment-NSO.dtd">
<tp:taxon-treatment xmlns:tp="http://www.plazi.org/taxpub"><tp:treatment-meta><kwd-group><label>Taxon classification</label><kwd>
                <named-content content-type="kingdom">Fungi</named-content>
              </kwd><kwd>
                <named-content content-type="order">Polyporales</named-content>
              </kwd><kwd>
                <named-content content-type="family">Phanerochaetaceae</named-content>
              </kwd></kwd-group><mixed-citation publication-type="journal"><person-group><name><surname>Xu</surname><given-names>Ying</given-names></name><name><surname>Yang</surname><given-names>Yang</given-names></name><name><surname>Yang</surname><given-names>Xin</given-names></name><name><surname>Chen</surname><given-names>Daxiang</given-names></name><name><surname>Zheng</surname><given-names>Wen</given-names></name><name><surname>Shen</surname><given-names>Kaize</given-names></name><name><surname>Zhang</surname><given-names>Sicheng</given-names></name><name><surname>Zhao</surname><given-names>Changlin</given-names></name></person-group><article-title>﻿Molecular phylogeny and taxonomy reveal two new genera and five new species in <tp:taxon-name><tp:taxon-name-part taxon-name-part-type="family">Phanerochaetaceae</tp:taxon-name-part></tp:taxon-name> (<tp:taxon-name><tp:taxon-name-part taxon-name-part-type="order">Polyporales</tp:taxon-name-part></tp:taxon-name>) from Yunnan, Southwest China</article-title><source>MycoKeys</source><day>12</day><month>02</month><year>2025</year><volume>113</volume><fpage>263</fpage><lpage>294</lpage><pub-id pub-id-type="doi">10.3897/mycokeys.113.140624</pub-id></mixed-citation></tp:treatment-meta><tp:nomenclature><label>﻿</label><tp:taxon-name>
              <object-id xmlns:xlink="http://www.w3.org/1999/xlink" content-type="arpha" xlink:type="simple">ACA6CA5C-2B70-5A92-9382-96F0C4007528</object-id>
              <tp:taxon-name-part taxon-name-part-type="genus" reg="Neodonkiella">Neodonkiella</tp:taxon-name-part>
              <object-id xmlns:xlink="http://www.w3.org/1999/xlink" content-type="mycobank" xlink:type="simple">856349</object-id>
            </tp:taxon-name><tp:taxon-authority>Y. Xu &amp; C.L. Zhao</tp:taxon-authority><tp:taxon-status xmlns:xlink="http://www.w3.org/1999/xlink" xlink:type="simple">gen. nov.</tp:taxon-status></tp:nomenclature><tp:treatment-sec sec-type="type species" id="SECID0EGHCK"><title>Type species.</title><p><italic><tp:taxon-name><tp:taxon-name-part taxon-name-part-type="genus" reg="Neodonkiella">Neodonkiella</tp:taxon-name-part><tp:taxon-name-part taxon-name-part-type="species" reg="yinjiangensis">yinjiangensis</tp:taxon-name-part></tp:taxon-name></italic> Y. Xu &amp; C.L. Zhao.</p></tp:treatment-sec><tp:treatment-sec sec-type="etymology" id="SECID0EXHCK"><title>Etymology.</title><p><italic>Neodonkiella</italic> (Lat.): “<italic>Neo</italic>” and “<italic>donkiella</italic>” refer to the new genus’s molecular systematic similarity to the genus <italic>Donkiella</italic>.</p></tp:treatment-sec><tp:treatment-sec sec-type="description" id="SECID0E3ICK"><title>Description.</title><p>Basidiomata annual, resupinate, adnate, soft coriaceous. Hymenial surface smooth, white to pale cream. Hyphal system monomitic; generative hyphae with both simple septa and clamp connections, colorless. Subicular hyphae colorless, thick-walled. Crystals abundant, crowded at hymenial layer and subiculum. Leptocystidia numerous in the hymenium. Cystidioles absent. Basidia clavate, thin-walled, 4-sterigmate. Basidiospores ellipsoid, colorless, thin-walled, smooth, <abbrev xmlns:xlink="http://www.w3.org/1999/xlink" xlink:title="Melzer’s reagent" id="ABBRID0ECJCK" xlink:type="simple">IKI</abbrev>–, <abbrev xmlns:xlink="http://www.w3.org/1999/xlink" xlink:title="Cotton Blue" id="ABBRID0EGJCK" xlink:type="simple">CB</abbrev>–.</p></tp:treatment-sec><tp:treatment-sec sec-type="notes" id="SECID0EKJCK"><title>Notes.</title><p>In our phylogenetic analysis (Fig. <xref ref-type="fig" rid="F1">1</xref>), the new genus <italic><tp:taxon-name><tp:taxon-name-part taxon-name-part-type="genus" reg="Neodonkiella">Neodonkiella</tp:taxon-name-part></tp:taxon-name></italic> was identified as a monophyletic group typified by <italic><tp:taxon-name><tp:taxon-name-part taxon-name-part-type="genus" reg="Phanerochaete">P.</tp:taxon-name-part><tp:taxon-name-part taxon-name-part-type="species" reg="yinjiangensis">yinjiangensis</tp:taxon-name-part></tp:taxon-name></italic>. The new taxon <italic><tp:taxon-name><tp:taxon-name-part taxon-name-part-type="genus" reg="Neodonkiella">Neodonkiella</tp:taxon-name-part></tp:taxon-name></italic> falls within the family <tp:taxon-name><tp:taxon-name-part taxon-name-part-type="family">Phanerochaetaceae</tp:taxon-name-part></tp:taxon-name> (<tp:taxon-name><tp:taxon-name-part taxon-name-part-type="order">Polyporales</tp:taxon-name-part></tp:taxon-name>) and is closely related to the genus <italic><tp:taxon-name><tp:taxon-name-part taxon-name-part-type="genus" reg="Donkiella">Donkiella</tp:taxon-name-part></tp:taxon-name>. <tp:taxon-name><tp:taxon-name-part taxon-name-part-type="genus" reg="Donkiella">Donkiella</tp:taxon-name-part></tp:taxon-name></italic> is distinguished from <italic><tp:taxon-name><tp:taxon-name-part taxon-name-part-type="genus" reg="Neodonkiella">Neodonkiella</tp:taxon-name-part></tp:taxon-name></italic> by its generative hyphae with simple septa only (<xref ref-type="bibr" rid="B14">Dong et al. 2024</xref>).</p></tp:treatment-sec><tp:treatment-sec><!--Section generated to contain objects referenced in tp:taxon-treatment.--><fig id="F1" position="float" orientation="portrait"><object-id xmlns:xlink="http://www.w3.org/1999/xlink" content-type="doi" xlink:type="simple">10.3897/mycokeys.113.140624.figure1</object-id><object-id xmlns:xlink="http://www.w3.org/1999/xlink" content-type="arpha" xlink:type="simple">2E11B174-0CA0-5031-BE52-D83FF745F3C6</object-id><label>Figure 1.</label><caption><p>Maximum parsimony strict consensus tree illustrating the phylogeny of <italic><tp:taxon-name><tp:taxon-name-part taxon-name-part-type="genus" reg="Paradonkia">Paradonkia</tp:taxon-name-part></tp:taxon-name></italic> and <italic><tp:taxon-name><tp:taxon-name-part taxon-name-part-type="genus" reg="Neodonkiella">Neodonkiella</tp:taxon-name-part></tp:taxon-name></italic> and related genera in the family <tp:taxon-name><tp:taxon-name-part taxon-name-part-type="family">Phanerochaetaceae</tp:taxon-name-part></tp:taxon-name> based on <abbrev xmlns:xlink="http://www.w3.org/1999/xlink" xlink:title="internal transcribed spacers" id="ABBRID0EDDBK" xlink:type="simple">ITS</abbrev>+<abbrev xmlns:xlink="http://www.w3.org/1999/xlink" xlink:title="large subunit" id="ABBRID0EHDBK" xlink:type="simple">nLSU</abbrev> sequences. Branches are labelled with maximum likelihood bootstrap value ≥ 70%, parsimony bootstrap value ≥ 50%, and Bayesian posterior probabilities ≥ 0.95. Colored bars represent different genera.</p></caption><graphic xmlns:xlink="http://www.w3.org/1999/xlink" xlink:href="mycokeys-113-263-g001.jpg" position="float" orientation="portrait" xlink:type="simple" id="oo_1248811.jpg"><uri content-type="original_file" xlink:type="simple">https://binary.pensoft.net/fig/1248811</uri></graphic></fig></tp:treatment-sec><ref-list><ref id="B14"><mixed-citation xmlns:xlink="http://www.w3.org/1999/xlink" xlink:type="simple"><person-group><name name-style="western"><surname>Dong</surname><given-names>JH</given-names></name><name name-style="western"><surname>Li</surname><given-names>Q</given-names></name><name name-style="western"><surname>Yuan</surname><given-names>Q</given-names></name><name name-style="western"><surname>Luo</surname><given-names>YX</given-names></name><name name-style="western"><surname>Zhang</surname><given-names>XC</given-names></name><name name-style="western"><surname>Dai</surname><given-names>YF</given-names></name><name name-style="western"><surname>Zhou</surname><given-names>Q</given-names></name><name name-style="western"><surname>Liu</surname><given-names>XF</given-names></name><name name-style="western"><surname>Deng</surname><given-names>YL</given-names></name><name name-style="western"><surname>Zhou</surname><given-names>HM</given-names></name><name name-style="western"><surname>Muhammad</surname><given-names>A</given-names></name><name name-style="western"><surname>Zhao</surname><given-names>CL</given-names></name></person-group> (<year>2024</year>) <article-title>Species diversity, taxonomy, molecular systematics and divergence time of wood-inhabiting fungi in Yunnan-Guizhou Plateau, Asia.</article-title><source>Mycosphere</source><volume>15</volume>(<issue>1</issue>): <fpage>1110</fpage>–<lpage>1293</lpage>. <ext-link xlink:href="10.5943/mycosphere/15/1/10" ext-link-type="doi" xlink:type="simple">https://doi.org/10.5943/mycosphere/15/1/10</ext-link></mixed-citation></ref></ref-list></tp:taxon-treatment>
