# Supplementary material for: ﻿Molecular phylogeny and taxonomy reveal two new genera and five new species in Phanerochaetaceae (Polyporales) from Yunnan, Southwest China
Source: MycoKeys. 2025 Feb 12;113:263–94. doi: 10.3897/mycokeys.113.140624 (PMC11840430; doi:10.3897/mycokeys.113.140624)
Supplement: XML Treatment for Neodonkiella yinjiangensis [file mycokeys.113.140624-treatment5.xml]

<!DOCTYPE tp:taxon-treatment
  PUBLIC "-//TaxonX//DTD Taxonomic Treatment Publishing DTD v0 20100105//EN" "tax-treatment-NSO.dtd">
<tp:taxon-treatment xmlns:tp="http://www.plazi.org/taxpub"><tp:treatment-meta><kwd-group><label>Taxon classification</label><kwd>
                <named-content content-type="kingdom">Fungi</named-content>
              </kwd><kwd>
                <named-content content-type="order">Polyporales</named-content>
              </kwd><kwd>
                <named-content content-type="family">Phanerochaetaceae</named-content>
              </kwd></kwd-group><mixed-citation publication-type="journal"><person-group><name><surname>Xu</surname><given-names>Ying</given-names></name><name><surname>Yang</surname><given-names>Yang</given-names></name><name><surname>Yang</surname><given-names>Xin</given-names></name><name><surname>Chen</surname><given-names>Daxiang</given-names></name><name><surname>Zheng</surname><given-names>Wen</given-names></name><name><surname>Shen</surname><given-names>Kaize</given-names></name><name><surname>Zhang</surname><given-names>Sicheng</given-names></name><name><surname>Zhao</surname><given-names>Changlin</given-names></name></person-group><article-title>﻿Molecular phylogeny and taxonomy reveal two new genera and five new species in <tp:taxon-name><tp:taxon-name-part taxon-name-part-type="family">Phanerochaetaceae</tp:taxon-name-part></tp:taxon-name> (<tp:taxon-name><tp:taxon-name-part taxon-name-part-type="order">Polyporales</tp:taxon-name-part></tp:taxon-name>) from Yunnan, Southwest China</article-title><source>MycoKeys</source><day>12</day><month>02</month><year>2025</year><volume>113</volume><fpage>263</fpage><lpage>294</lpage><pub-id pub-id-type="doi">10.3897/mycokeys.113.140624</pub-id></mixed-citation></tp:treatment-meta><tp:nomenclature><label>﻿</label><tp:taxon-name>
              <object-id xmlns:xlink="http://www.w3.org/1999/xlink" content-type="arpha" xlink:type="simple">6B9B7CA3-328A-5861-87E3-BF2A4EF8D17C</object-id>
              <tp:taxon-name-part taxon-name-part-type="genus" reg="Neodonkiella">Neodonkiella</tp:taxon-name-part>
              <tp:taxon-name-part taxon-name-part-type="species" reg="yinjiangensis">yinjiangensis</tp:taxon-name-part>
              <object-id xmlns:xlink="http://www.w3.org/1999/xlink" content-type="mycobank" xlink:type="simple">856350</object-id>
            </tp:taxon-name><tp:taxon-authority>Y. Xu &amp; C.L. Zhao</tp:taxon-authority><tp:taxon-status xmlns:xlink="http://www.w3.org/1999/xlink" xlink:type="simple">sp. nov.</tp:taxon-status><xref ref-type="fig" rid="F5">Figs 5</xref><xref ref-type="fig" rid="F6">, 6</xref></tp:nomenclature><tp:treatment-sec sec-type="diagnosis" id="SECID0EBNCK"><title>Diagnosis.</title><p>Differs from other species by pale white to pale cream hymenial surface, a monomitic hyphal system, slightly flexuous leptocystidia, narrowly clavate basidia, and ellipsoid basidiospores.</p></tp:treatment-sec><tp:treatment-sec sec-type="Holotype" id="SECID0EGNCK"><title>Holotype.</title><p>China • Yunnan Province, Dehong, Yingjiang County, Tongbiguan Provincial Nature Reserve, <named-content xmlns:xlink="http://www.w3.org/1999/xlink" content-type="dwc:verbatimCoordinates" xlink:type="simple"><named-content content-type="geo-json" specific-use="{&#34;type&#34;:&#34;Point&#34;,&#34;coordinates&#34;:[97.633333,23.800000]}" id="NCID0EPNCK" xlink:type="simple">23°48'N, 97°38'E</named-content></named-content>, altitude 1500 m, on the fallen angiosperm branch, leg. C.L. Zhao, 19 July 2023, CLZhao 30585 (<abbrev xmlns:xlink="http://www.w3.org/1999/xlink" xlink:title="Herbarium of the Southwest Forestry University" id="ABBRID0EUNCK" xlink:type="simple">SWFC</abbrev>).</p></tp:treatment-sec><tp:treatment-sec sec-type="etymology" id="SECID0EYNCK"><title>Etymology.</title><p><italic>yingjiangensis</italic> (Lat.): refers to the locality (Yingjiang County) of the type specimen.</p></tp:treatment-sec><tp:treatment-sec sec-type="Fruiting body" id="SECID0EAOCK"><title>Fruiting body.</title><p>Basidiomata annual, resupinate, slightly adnate, without odor or taste when fresh, soft coriaceous upon drying, up to 3.5 cm long, 0.7 cm wide, 50–100 μm thick. Hymenial surface smooth, white when fresh, white to pale cream when dry, unchanged in <abbrev xmlns:xlink="http://www.w3.org/1999/xlink" xlink:title="5% potassium hydroxide" id="ABBRID0EGOCK" xlink:type="simple">KOH</abbrev>. Sterile margin narrow, white, up to 0.5 mm wide.</p></tp:treatment-sec><tp:treatment-sec sec-type="Hyphal system" id="SECID0EKOCK"><title>Hyphal system.</title><p>Monomitic; generative hyphae with simple septa and clamp connections, <abbrev xmlns:xlink="http://www.w3.org/1999/xlink" xlink:title="Melzer’s reagent" id="ABBRID0EQOCK" xlink:type="simple">IKI</abbrev>–, <abbrev xmlns:xlink="http://www.w3.org/1999/xlink" xlink:title="Cotton Blue" id="ABBRID0EUOCK" xlink:type="simple">CB</abbrev>–; tissues unchanged in <abbrev xmlns:xlink="http://www.w3.org/1999/xlink" xlink:title="5% potassium hydroxide" id="ABBRID0EYOCK" xlink:type="simple">KOH</abbrev>. Subicular hyphae colorless, thick-walled, straight, slightly branched, interwoven, 3–4 μm in diameter. Crystals abundant, crowded. Subhymenium indistinct, hyphae in this layer similar to subicular hyphae.</p><fig id="F5" position="float" orientation="portrait"><object-id xmlns:xlink="http://www.w3.org/1999/xlink" content-type="doi" xlink:type="simple">10.3897/mycokeys.113.140624.figure5</object-id><object-id xmlns:xlink="http://www.w3.org/1999/xlink" content-type="arpha" xlink:type="simple">F51D441E-4C1D-575F-BCFE-2066C2CECBB2</object-id><label>Figure 5.</label><caption><p>Basidiomata of <italic><tp:taxon-name><tp:taxon-name-part taxon-name-part-type="genus" reg="Neodonkiella">Neodonkiella</tp:taxon-name-part><tp:taxon-name-part taxon-name-part-type="species" reg="yinjiangensis">yinjiangensis</tp:taxon-name-part></tp:taxon-name></italic> in general and detailed views (CLZhao 30585, holotype). Scale bars: 1 cm (<bold>A</bold>); 1 mm (<bold>B</bold>).</p></caption><graphic xmlns:xlink="http://www.w3.org/1999/xlink" xlink:href="mycokeys-113-263-g005.jpg" position="float" orientation="portrait" xlink:type="simple" id="oo_1248815.jpg"><uri content-type="original_file" xlink:type="simple">https://binary.pensoft.net/fig/1248815</uri></graphic></fig></tp:treatment-sec><tp:treatment-sec sec-type="Hymenial layer" id="SECID0EYPCK"><title>Hymenial layer.</title><p>Generative hyphae vertical, short-celled, colorless, thin-walled, 2–3 μm in diameter. Crystal abundant, crowded. Leptocystidia colorless, thin-walled, slightly flexuous, smooth, sometimes with small oil drops, numerous in the hymenium, 25–32 × 2.5–4 μm. Basidia narrowly clavate, slightly flexuous, thin-walled, with four sterigmata and a simple septum, 18–23 × 4–5 μm. Basidioles similar to basidia in shape, but slightly smaller.</p><fig id="F6" position="float" orientation="portrait"><object-id xmlns:xlink="http://www.w3.org/1999/xlink" content-type="doi" xlink:type="simple">10.3897/mycokeys.113.140624.figure6</object-id><object-id xmlns:xlink="http://www.w3.org/1999/xlink" content-type="arpha" xlink:type="simple">EED3462A-9129-5F88-9E62-66F5EE6EB5AA</object-id><label>Figure 6.</label><caption><p>Microscopic structures of <italic><tp:taxon-name><tp:taxon-name-part taxon-name-part-type="genus" reg="Neodonkiella">Neodonkiella</tp:taxon-name-part><tp:taxon-name-part taxon-name-part-type="species" reg="yinjiangensis">yinjiangensis</tp:taxon-name-part></tp:taxon-name></italic> (holotype, CLZhao 30585) <bold>A</bold> basidiospores <bold>B</bold> basidia &amp; basidioles <bold>C</bold> leptocystidia <bold>D</bold> a section of the fruit body. Scale bars: 5 µm (<bold>A</bold>); 10 µm (<bold>B–D</bold>); 10 × 100 Oil.</p></caption><graphic xmlns:xlink="http://www.w3.org/1999/xlink" xlink:href="mycokeys-113-263-g006.jpg" position="float" orientation="portrait" xlink:type="simple" id="oo_1248816.jpg"><uri content-type="original_file" xlink:type="simple">https://binary.pensoft.net/fig/1248816</uri></graphic></fig></tp:treatment-sec><tp:treatment-sec sec-type="Basidiospores" id="SECID0EBRCK"><title>Basidiospores.</title><p>Ellipsoid, colorless, thin-walled, smooth, occasionally with small oil drops, <abbrev xmlns:xlink="http://www.w3.org/1999/xlink" xlink:title="Melzer’s reagent" id="ABBRID0EHRCK" xlink:type="simple">IKI</abbrev>–, <abbrev xmlns:xlink="http://www.w3.org/1999/xlink" xlink:title="Cotton Blue" id="ABBRID0ELRCK" xlink:type="simple">CB</abbrev>–, (3–)3.5–5 × (1.5–)2–2.5 μm, L = 4.1 μm, W = 2.2 μm, Q = 1.89 (n = 30/1).</p></tp:treatment-sec></tp:taxon-treatment>
