# Supplementary material for: ﻿Molecular phylogeny and taxonomy reveal two new genera and five new species in Phanerochaetaceae (Polyporales) from Yunnan, Southwest China
Source: MycoKeys. 2025 Feb 12;113:263–94. doi: 10.3897/mycokeys.113.140624 (PMC11840430; doi:10.3897/mycokeys.113.140624)
Supplement: XML Treatment for Phanerochaete albocremea [file mycokeys.113.140624-treatment7.xml]

<!DOCTYPE tp:taxon-treatment
  PUBLIC "-//TaxonX//DTD Taxonomic Treatment Publishing DTD v0 20100105//EN" "tax-treatment-NSO.dtd">
<tp:taxon-treatment xmlns:tp="http://www.plazi.org/taxpub"><tp:treatment-meta><kwd-group><label>Taxon classification</label><kwd>
                <named-content content-type="kingdom">Fungi</named-content>
              </kwd><kwd>
                <named-content content-type="order">Polyporales</named-content>
              </kwd><kwd>
                <named-content content-type="family">Phanerochaetaceae</named-content>
              </kwd></kwd-group><mixed-citation publication-type="journal"><person-group><name><surname>Xu</surname><given-names>Ying</given-names></name><name><surname>Yang</surname><given-names>Yang</given-names></name><name><surname>Yang</surname><given-names>Xin</given-names></name><name><surname>Chen</surname><given-names>Daxiang</given-names></name><name><surname>Zheng</surname><given-names>Wen</given-names></name><name><surname>Shen</surname><given-names>Kaize</given-names></name><name><surname>Zhang</surname><given-names>Sicheng</given-names></name><name><surname>Zhao</surname><given-names>Changlin</given-names></name></person-group><article-title>﻿Molecular phylogeny and taxonomy reveal two new genera and five new species in <tp:taxon-name><tp:taxon-name-part taxon-name-part-type="family">Phanerochaetaceae</tp:taxon-name-part></tp:taxon-name> (<tp:taxon-name><tp:taxon-name-part taxon-name-part-type="order">Polyporales</tp:taxon-name-part></tp:taxon-name>) from Yunnan, Southwest China</article-title><source>MycoKeys</source><day>12</day><month>02</month><year>2025</year><volume>113</volume><fpage>263</fpage><lpage>294</lpage><pub-id pub-id-type="doi">10.3897/mycokeys.113.140624</pub-id></mixed-citation></tp:treatment-meta><tp:nomenclature><label>﻿</label><tp:taxon-name>
              <object-id xmlns:xlink="http://www.w3.org/1999/xlink" content-type="arpha" xlink:type="simple">A185A80F-712D-56A7-BEBB-912396513A10</object-id>
              <tp:taxon-name-part taxon-name-part-type="genus" reg="Phanerochaete">Phanerochaete</tp:taxon-name-part>
              <tp:taxon-name-part taxon-name-part-type="species" reg="albocremea">albocremea</tp:taxon-name-part>
              <object-id xmlns:xlink="http://www.w3.org/1999/xlink" content-type="mycobank" xlink:type="simple">856147</object-id>
            </tp:taxon-name><tp:taxon-authority>Y. Xu &amp; C.L. Zhao</tp:taxon-authority><tp:taxon-status xmlns:xlink="http://www.w3.org/1999/xlink" xlink:type="simple">sp. nov.</tp:taxon-status><xref ref-type="fig" rid="F7">Figs 7</xref><xref ref-type="fig" rid="F8">, 8</xref></tp:nomenclature><tp:treatment-sec sec-type="diagnosis" id="SECID0E1WCK"><title>Diagnosis.</title><p>Differs from other species in the soft coriaceous basidiomata and white to pale cream hymenial surface, a monomitic hyphal system, clavate basidia, and narrowly ellipsoid basidiospores.</p></tp:treatment-sec><tp:treatment-sec sec-type="Holotype" id="SECID0E6WCK"><title>Holotype.</title><p>China • Yunnan Province, Zhaotong, Wumengshan National Nature Reserve, <named-content xmlns:xlink="http://www.w3.org/1999/xlink" content-type="dwc:verbatimCoordinates" xlink:type="simple"><named-content content-type="geo-json" specific-use="{&#34;type&#34;:&#34;Point&#34;,&#34;coordinates&#34;:[104.333333,28.050000]}" id="NCID0EIXCK" xlink:type="simple">28°03'N, 104°20'E</named-content></named-content>, altitude 1500 m, on the fallen angiosperm branch, leg. C.L. Zhao, 28 August 2023, CLZhao 32235 (<abbrev xmlns:xlink="http://www.w3.org/1999/xlink" xlink:title="Herbarium of the Southwest Forestry University" id="ABBRID0ENXCK" xlink:type="simple">SWFC</abbrev>).</p></tp:treatment-sec><tp:treatment-sec sec-type="etymology" id="SECID0ERXCK"><title>Etymology.</title><p><italic>albocremea</italic> (Lat.): refers to the holotype having a white to pale cream hymenial surface.</p></tp:treatment-sec><tp:treatment-sec sec-type="Fruiting body" id="SECID0EBYCK"><title>Fruiting body.</title><p>Basidiomata annual, resupinate, adnate, without odor or taste when fresh, soft coriaceous upon drying, up to 5.2 cm long, 1.1 cm wide, 100–150 μm thick. Hymenial surface smooth, white when fresh, white to pale cream when dry, unchanged in <abbrev xmlns:xlink="http://www.w3.org/1999/xlink" xlink:title="5% potassium hydroxide" id="ABBRID0EHYCK" xlink:type="simple">KOH</abbrev>. Sterile margin white, fibrous, up to 2 mm wide.</p><fig id="F7" position="float" orientation="portrait"><object-id xmlns:xlink="http://www.w3.org/1999/xlink" content-type="doi" xlink:type="simple">10.3897/mycokeys.113.140624.figure7</object-id><object-id xmlns:xlink="http://www.w3.org/1999/xlink" content-type="arpha" xlink:type="simple">9054357A-190F-5B10-95F2-966D8CAA8565</object-id><label>Figure 7.</label><caption><p>Basidiomata of <italic><tp:taxon-name><tp:taxon-name-part taxon-name-part-type="genus" reg="Phanerochaete">Phanerochaete</tp:taxon-name-part><tp:taxon-name-part taxon-name-part-type="species" reg="albocremea">albocremea</tp:taxon-name-part></tp:taxon-name></italic> in general and detailed views (CLZhao 32235, holotype). Scale bars: 1 cm (<bold>A</bold>); 1 mm (<bold>B</bold>).</p></caption><graphic xmlns:xlink="http://www.w3.org/1999/xlink" xlink:href="mycokeys-113-263-g007.jpg" position="float" orientation="portrait" xlink:type="simple" id="oo_1248817.jpg"><uri content-type="original_file" xlink:type="simple">https://binary.pensoft.net/fig/1248817</uri></graphic></fig></tp:treatment-sec><tp:treatment-sec sec-type="Hyphal system" id="SECID0EHZCK"><title>Hyphal system.</title><p>Monomitic; generative hyphae simple septa, <abbrev xmlns:xlink="http://www.w3.org/1999/xlink" xlink:title="Melzer’s reagent" id="ABBRID0ENZCK" xlink:type="simple">IKI</abbrev>–, <abbrev xmlns:xlink="http://www.w3.org/1999/xlink" xlink:title="Cotton Blue" id="ABBRID0ERZCK" xlink:type="simple">CB</abbrev>–; tissues unchanged in <abbrev xmlns:xlink="http://www.w3.org/1999/xlink" xlink:title="5% potassium hydroxide" id="ABBRID0EVZCK" xlink:type="simple">KOH</abbrev>. Subicular hyphae colorless, thin- to thick-walled, straight, interwoven, usually encrusted with crystals, 6.5–9.5 μm in diameter. Crystals abundant, crowded. Subhymenium indistinct, hyphae in this layer similar to subicular hyphae.</p><fig id="F8" position="float" orientation="portrait"><object-id xmlns:xlink="http://www.w3.org/1999/xlink" content-type="doi" xlink:type="simple">10.3897/mycokeys.113.140624.figure8</object-id><object-id xmlns:xlink="http://www.w3.org/1999/xlink" content-type="arpha" xlink:type="simple">40734824-2B6D-50BD-A7F9-96AC6E192EF6</object-id><label>Figure 8.</label><caption><p>Microscopic structures of <italic><tp:taxon-name><tp:taxon-name-part taxon-name-part-type="genus" reg="Phanerochaete">Phanerochaete</tp:taxon-name-part><tp:taxon-name-part taxon-name-part-type="species" reg="albocremea">albocremea</tp:taxon-name-part></tp:taxon-name></italic> (holotype, CLZhao 32235) <bold>A</bold> basidiospores <bold>B</bold> basidia &amp; basidioles <bold>C</bold> a section of the fruit body. Scale bars: 5 µm (<bold>A</bold>); 10 µm (<bold>B–C</bold>); 10 × 100 Oil.</p></caption><graphic xmlns:xlink="http://www.w3.org/1999/xlink" xlink:href="mycokeys-113-263-g008.jpg" position="float" orientation="portrait" xlink:type="simple" id="oo_1248818.jpg"><uri content-type="original_file" xlink:type="simple">https://binary.pensoft.net/fig/1248818</uri></graphic></fig></tp:treatment-sec><tp:treatment-sec sec-type="Hymenial layer" id="SECID0E21CK"><title>Hymenial layer.</title><p>Generative hyphae vertical, short-celled, colorless, 3–5 μm in diameter, thin- to slightly thick-walled. Crystals abundant, crowded. Cystidia and cystidioles absent. Basidia clavate, slightly flexuous, thin-walled, with four sterigmata and a simple septum, 16–21 × 4–5.5 μm. Basidioles similar to basidia in shape, but slightly smaller.</p></tp:treatment-sec><tp:treatment-sec sec-type="Basidiospores" id="SECID0EA2CK"><title>Basidiospores.</title><p>Narrowly ellipsoid, colorless, thin-walled, smooth, occasionally with small oil drops, <abbrev xmlns:xlink="http://www.w3.org/1999/xlink" xlink:title="Melzer’s reagent" id="ABBRID0EG2CK" xlink:type="simple">IKI</abbrev>–, <abbrev xmlns:xlink="http://www.w3.org/1999/xlink" xlink:title="Cotton Blue" id="ABBRID0EK2CK" xlink:type="simple">CB</abbrev>–, 3.5–5 × 2–3(–3.5) μm, L = 4.30 μm, W = 2.69 μm, Q = 1.59 (n = 120/4).</p></tp:treatment-sec><tp:treatment-sec sec-type="material" id="SECID0EO2CK"><title>Additional specimens examined</title><p><bold>(<italic>paratypes</italic>).</bold> • Yunnan Province, Zhaotong, Wumengshan National Nature Reserve, <named-content xmlns:xlink="http://www.w3.org/1999/xlink" content-type="dwc:verbatimCoordinates" xlink:type="simple"><named-content content-type="geo-json" specific-use="{&#34;type&#34;:&#34;Point&#34;,&#34;coordinates&#34;:[104.333333,28.050000]}" id="NCID0E32CK" xlink:type="simple">28°03'N, 104°20'E</named-content></named-content>, altitude 1500 m, on the dead bamboo, leg. C.L. Zhao, 27 August 2023, CLZhao 31998; on the angiosperm stump, leg. C.L. Zhao, 27 August 2023, CLZhao 32032, CLZhao 32035 (<abbrev xmlns:xlink="http://www.w3.org/1999/xlink" xlink:title="Herbarium of the Southwest Forestry University" id="ABBRID0EB3CK" xlink:type="simple">SWFC</abbrev>).</p></tp:treatment-sec></tp:taxon-treatment>
