# Supplementary material for: ﻿Molecular phylogeny and taxonomy reveal two new genera and five new species in Phanerochaetaceae (Polyporales) from Yunnan, Southwest China
Source: MycoKeys. 2025 Feb 12;113:263–94. doi: 10.3897/mycokeys.113.140624 (PMC11840430; doi:10.3897/mycokeys.113.140624)
Supplement: XML Treatment for Phanerochaete fissurata [file mycokeys.113.140624-treatment8.xml]

<!DOCTYPE tp:taxon-treatment
  PUBLIC "-//TaxonX//DTD Taxonomic Treatment Publishing DTD v0 20100105//EN" "tax-treatment-NSO.dtd">
<tp:taxon-treatment xmlns:tp="http://www.plazi.org/taxpub"><tp:treatment-meta><kwd-group><label>Taxon classification</label><kwd>
                <named-content content-type="kingdom">Fungi</named-content>
              </kwd><kwd>
                <named-content content-type="order">Polyporales</named-content>
              </kwd><kwd>
                <named-content content-type="family">Phanerochaetaceae</named-content>
              </kwd></kwd-group><mixed-citation publication-type="journal"><person-group><name><surname>Xu</surname><given-names>Ying</given-names></name><name><surname>Yang</surname><given-names>Yang</given-names></name><name><surname>Yang</surname><given-names>Xin</given-names></name><name><surname>Chen</surname><given-names>Daxiang</given-names></name><name><surname>Zheng</surname><given-names>Wen</given-names></name><name><surname>Shen</surname><given-names>Kaize</given-names></name><name><surname>Zhang</surname><given-names>Sicheng</given-names></name><name><surname>Zhao</surname><given-names>Changlin</given-names></name></person-group><article-title>﻿Molecular phylogeny and taxonomy reveal two new genera and five new species in <tp:taxon-name><tp:taxon-name-part taxon-name-part-type="family">Phanerochaetaceae</tp:taxon-name-part></tp:taxon-name> (<tp:taxon-name><tp:taxon-name-part taxon-name-part-type="order">Polyporales</tp:taxon-name-part></tp:taxon-name>) from Yunnan, Southwest China</article-title><source>MycoKeys</source><day>12</day><month>02</month><year>2025</year><volume>113</volume><fpage>263</fpage><lpage>294</lpage><pub-id pub-id-type="doi">10.3897/mycokeys.113.140624</pub-id></mixed-citation></tp:treatment-meta><tp:nomenclature><label>﻿</label><tp:taxon-name>
              <object-id xmlns:xlink="http://www.w3.org/1999/xlink" content-type="arpha" xlink:type="simple">25C02FC6-7975-56E0-992D-F54FCDF7E69C</object-id>
              <tp:taxon-name-part taxon-name-part-type="genus" reg="Phanerochaete">Phanerochaete</tp:taxon-name-part>
              <tp:taxon-name-part taxon-name-part-type="species" reg="fissurata">fissurata</tp:taxon-name-part>
              <object-id xmlns:xlink="http://www.w3.org/1999/xlink" content-type="mycobank" xlink:type="simple">856149</object-id>
            </tp:taxon-name><tp:taxon-authority>Y. Xu &amp; C.L. Zhao</tp:taxon-authority><tp:taxon-status xmlns:xlink="http://www.w3.org/1999/xlink" xlink:type="simple">sp. nov.</tp:taxon-status><xref ref-type="fig" rid="F9">Figs 9</xref><xref ref-type="fig" rid="F10">, 10</xref></tp:nomenclature><tp:treatment-sec sec-type="diagnosis" id="SECID0EX4CK"><title>Diagnosis.</title><p>Differs from other species by the gray-brown and cracked hymenial surface, a monomitic hyphal system with brownish subicular hyphae, narrowly clavate basidia, and ellipsoid basidiospores.</p></tp:treatment-sec><tp:treatment-sec sec-type="Holotype" id="SECID0E34CK"><title>Holotype.</title><p>China • Yunnan Province, Zhaotong, Daguan County, Wumengshan National Nature Reserve, <named-content xmlns:xlink="http://www.w3.org/1999/xlink" content-type="dwc:verbatimCoordinates" xlink:type="simple"><named-content content-type="geo-json" specific-use="{&#34;type&#34;:&#34;Point&#34;,&#34;coordinates&#34;:[103.966667,28.133333]}" id="NCID0EF5CK" xlink:type="simple">28°08'N, 103°58'E</named-content></named-content>, altitude 1800 m, on the fallen angiosperm branch, leg. C.L. Zhao, 17 October 2023, CLZhao 35311 (<abbrev xmlns:xlink="http://www.w3.org/1999/xlink" xlink:title="Herbarium of the Southwest Forestry University" id="ABBRID0EK5CK" xlink:type="simple">SWFC</abbrev>).</p></tp:treatment-sec><tp:treatment-sec sec-type="etymology" id="SECID0EO5CK"><title>Etymology.</title><p><italic>fissurata</italic> (Lat.) refers to the holotype having a cracked hymenial surface.</p></tp:treatment-sec><tp:treatment-sec sec-type="Fruiting body" id="SECID0E55CK"><title>Fruiting body.</title><p>Basidiomata annual, resupinate, slightly adnate, without odor or taste when fresh, soft coriaceous when fresh, hard coriaceous upon drying, up to 7.7 cm long, 1.8 cm wide, 50–120 μm thick. Hymenial surface smooth, pale cream when fresh, gray-brown when dry, unchanged in <abbrev xmlns:xlink="http://www.w3.org/1999/xlink" xlink:title="5% potassium hydroxide" id="ABBRID0EE6CK" xlink:type="simple">KOH</abbrev>, cracked. Sterile margin narrow, gray brown, up to 1.5 mm wide.</p><fig id="F9" position="float" orientation="portrait"><object-id xmlns:xlink="http://www.w3.org/1999/xlink" content-type="doi" xlink:type="simple">10.3897/mycokeys.113.140624.figure9</object-id><object-id xmlns:xlink="http://www.w3.org/1999/xlink" content-type="arpha" xlink:type="simple">FAAE7101-7A38-5BBE-8F19-5297D3D12C16</object-id><label>Figure 9.</label><caption><p>Basidiomata of <italic><tp:taxon-name><tp:taxon-name-part taxon-name-part-type="genus" reg="Phanerochaete">Phanerochaete</tp:taxon-name-part><tp:taxon-name-part taxon-name-part-type="species" reg="fissurata">fissurata</tp:taxon-name-part></tp:taxon-name></italic> in general and detailed views (CLZhao 35311, holotype). Scale bars: 1 cm (<bold>A</bold>); 1 mm (<bold>B</bold>).</p></caption><graphic xmlns:xlink="http://www.w3.org/1999/xlink" xlink:href="mycokeys-113-263-g009.jpg" position="float" orientation="portrait" xlink:type="simple" id="oo_1248819.jpg"><uri content-type="original_file" xlink:type="simple">https://binary.pensoft.net/fig/1248819</uri></graphic></fig></tp:treatment-sec><tp:treatment-sec sec-type="Hyphal system" id="SECID0EEADK"><title>Hyphal system.</title><p>Monomitic; generative hyphae with simple septa, <abbrev xmlns:xlink="http://www.w3.org/1999/xlink" xlink:title="Melzer’s reagent" id="ABBRID0EKADK" xlink:type="simple">IKI</abbrev>–, <abbrev xmlns:xlink="http://www.w3.org/1999/xlink" xlink:title="Cotton Blue" id="ABBRID0EOADK" xlink:type="simple">CB</abbrev>–; tissues unchanged in <abbrev xmlns:xlink="http://www.w3.org/1999/xlink" xlink:title="5% potassium hydroxide" id="ABBRID0ESADK" xlink:type="simple">KOH</abbrev>. Subicular hyphae brownish, thick-walled, slightly branched, interwoven, slightly flexuous, 3.5–5.5 μm in diameter. Subhymenium indistinct, hyphae in this layer similar to subicular hyphae.</p><fig id="F10" position="float" orientation="portrait"><object-id xmlns:xlink="http://www.w3.org/1999/xlink" content-type="doi" xlink:type="simple">10.3897/mycokeys.113.140624.figure10</object-id><object-id xmlns:xlink="http://www.w3.org/1999/xlink" content-type="arpha" xlink:type="simple">AD069CFA-834E-50C2-A3A0-F69D6A50596E</object-id><label>Figure 10.</label><caption><p>Microscopic structures of <italic><tp:taxon-name><tp:taxon-name-part taxon-name-part-type="genus" reg="Phanerochaete">Phanerochaete</tp:taxon-name-part><tp:taxon-name-part taxon-name-part-type="species" reg="fissurata">fissurata</tp:taxon-name-part></tp:taxon-name></italic> (holotype, CLZhao 35311) <bold>A</bold> basidiospores <bold>B</bold> basidia &amp; basidioles <bold>C</bold> a section of the fruit body. Scale bars: 5 µm (<bold>A</bold>); 10 µm (<bold>B–C</bold>); 10 × 100 Oil.</p></caption><graphic xmlns:xlink="http://www.w3.org/1999/xlink" xlink:href="mycokeys-113-263-g010.jpg" position="float" orientation="portrait" xlink:type="simple" id="oo_1248820.jpg"><uri content-type="original_file" xlink:type="simple">https://binary.pensoft.net/fig/1248820</uri></graphic></fig></tp:treatment-sec><tp:treatment-sec sec-type="Hymenial layer" id="SECID0EYBDK"><title>Hymenial layer.</title><p>Generative hyphae vertical, short-celled, colorless, 3–4.5 μm in diameter, thin- to slightly thick-walled. Cystidia and cystidioles absent. Basidia narrowly clavate, thin-walled, with four sterigmata and a simple septum, 17.5–21.5 × 3.5–5.5 μm. Basidioles in shape are similar to basidia, but slightly smaller.</p></tp:treatment-sec><tp:treatment-sec sec-type="Basidiospores" id="SECID0E4BDK"><title>Basidiospores.</title><p>Ellipsoid, colorless, thin-walled, smooth, occasionally with small oil drops, <abbrev xmlns:xlink="http://www.w3.org/1999/xlink" xlink:title="Melzer’s reagent" id="ABBRID0EDCDK" xlink:type="simple">IKI</abbrev>–, <abbrev xmlns:xlink="http://www.w3.org/1999/xlink" xlink:title="Cotton Blue" id="ABBRID0EHCDK" xlink:type="simple">CB</abbrev>–, 4–5.5(–6) × 2–3(–3.5) μm, L = 4.70 μm, W = 2.43 μm, Q = 1.85–2.02 (n = 60/2).</p></tp:treatment-sec><tp:treatment-sec sec-type="Additional specimen examined" id="SECID0ELCDK"><title>Additional specimen examined</title><p><bold>(<italic>paratype</italic>).</bold> • Yunnan Province, Zhaotong, Daguan County, Wumengshan National Nature Reserve, <named-content xmlns:xlink="http://www.w3.org/1999/xlink" content-type="dwc:verbatimCoordinates" xlink:type="simple"><named-content content-type="geo-json" specific-use="{&#34;type&#34;:&#34;Point&#34;,&#34;coordinates&#34;:[103.966667,28.133333]}" id="NCID0EZCDK" xlink:type="simple">28°08'N, 103°58'E</named-content></named-content>, altitude 1800 m, on the fallen angiosperm branch, leg. C.L. Zhao, 17 October 2023, CLZhao 35321 (<abbrev xmlns:xlink="http://www.w3.org/1999/xlink" xlink:title="Herbarium of the Southwest Forestry University" id="ABBRID0E5CDK" xlink:type="simple">SWFC</abbrev>).</p></tp:treatment-sec></tp:taxon-treatment>
