# Supplementary material for: ﻿Molecular phylogeny and taxonomy reveal two new genera and five new species in Phanerochaetaceae (Polyporales) from Yunnan, Southwest China
Source: MycoKeys. 2025 Feb 12;113:263–94. doi: 10.3897/mycokeys.113.140624 (PMC11840430; doi:10.3897/mycokeys.113.140624)
Supplement: XML Treatment for Phanerochaete punctata [file mycokeys.113.140624-treatment9.xml]

<!DOCTYPE tp:taxon-treatment
  PUBLIC "-//TaxonX//DTD Taxonomic Treatment Publishing DTD v0 20100105//EN" "tax-treatment-NSO.dtd">
<tp:taxon-treatment xmlns:tp="http://www.plazi.org/taxpub"><tp:treatment-meta><kwd-group><label>Taxon classification</label><kwd>
                <named-content content-type="kingdom">Fungi</named-content>
              </kwd><kwd>
                <named-content content-type="order">Polyporales</named-content>
              </kwd><kwd>
                <named-content content-type="family">Phanerochaetaceae</named-content>
              </kwd></kwd-group><mixed-citation publication-type="journal"><person-group><name><surname>Xu</surname><given-names>Ying</given-names></name><name><surname>Yang</surname><given-names>Yang</given-names></name><name><surname>Yang</surname><given-names>Xin</given-names></name><name><surname>Chen</surname><given-names>Daxiang</given-names></name><name><surname>Zheng</surname><given-names>Wen</given-names></name><name><surname>Shen</surname><given-names>Kaize</given-names></name><name><surname>Zhang</surname><given-names>Sicheng</given-names></name><name><surname>Zhao</surname><given-names>Changlin</given-names></name></person-group><article-title>﻿Molecular phylogeny and taxonomy reveal two new genera and five new species in <tp:taxon-name><tp:taxon-name-part taxon-name-part-type="family">Phanerochaetaceae</tp:taxon-name-part></tp:taxon-name> (<tp:taxon-name><tp:taxon-name-part taxon-name-part-type="order">Polyporales</tp:taxon-name-part></tp:taxon-name>) from Yunnan, Southwest China</article-title><source>MycoKeys</source><day>12</day><month>02</month><year>2025</year><volume>113</volume><fpage>263</fpage><lpage>294</lpage><pub-id pub-id-type="doi">10.3897/mycokeys.113.140624</pub-id></mixed-citation></tp:treatment-meta><tp:nomenclature><label>﻿</label><tp:taxon-name>
              <object-id xmlns:xlink="http://www.w3.org/1999/xlink" content-type="arpha" xlink:type="simple">406033B2-4231-552F-AA80-91D5BC8E3298</object-id>
              <tp:taxon-name-part taxon-name-part-type="genus" reg="Phanerochaete">Phanerochaete</tp:taxon-name-part>
              <tp:taxon-name-part taxon-name-part-type="species" reg="punctata">punctata</tp:taxon-name-part>
              <object-id xmlns:xlink="http://www.w3.org/1999/xlink" content-type="mycobank" xlink:type="simple">856148</object-id>
            </tp:taxon-name><tp:taxon-authority>Y. Xu &amp; C.L. Zhao</tp:taxon-authority><tp:taxon-status xmlns:xlink="http://www.w3.org/1999/xlink" xlink:type="simple">sp. nov.</tp:taxon-status><xref ref-type="fig" rid="F11">Figs 11</xref><xref ref-type="fig" rid="F12">, 12</xref></tp:nomenclature><tp:treatment-sec sec-type="diagnosis" id="SECID0EUEDK"><title>Diagnosis.</title><p>Differs from other species in thin basidiomata and white to pale buff hymenial surface, a monomitic hyphal system, cylindrical to subfusiform leptocystidia, clavate basidia, and ellipsoid basidiospores.</p></tp:treatment-sec><tp:treatment-sec sec-type="Holotype" id="SECID0EZEDK"><title>Holotype.</title><p>China • Yunnan Province, Dehong, Yingjiang County, Tongbiguan Provincial Nature Reserve, <named-content xmlns:xlink="http://www.w3.org/1999/xlink" content-type="dwc:verbatimCoordinates" xlink:type="simple"><named-content content-type="geo-json" specific-use="{&#34;type&#34;:&#34;Point&#34;,&#34;coordinates&#34;:[97.633333,23.800000]}" id="NCID0ECFDK" xlink:type="simple">23°48'N, 97°38'E</named-content></named-content>, altitude 1500 m, on the fallen angiosperm branch, leg. C.L. Zhao, 19 July 2023, CLZhao 30512 (<abbrev xmlns:xlink="http://www.w3.org/1999/xlink" xlink:title="Herbarium of the Southwest Forestry University" id="ABBRID0EHFDK" xlink:type="simple">SWFC</abbrev>).</p></tp:treatment-sec><tp:treatment-sec sec-type="etymology" id="SECID0ELFDK"><title>Etymology.</title><p><italic>punctata</italic> (Lat.) refers to the holotype having punctate basidiomata.</p></tp:treatment-sec><tp:treatment-sec sec-type="Fruiting body" id="SECID0E2FDK"><title>Fruiting body.</title><p>Basidiomata annual, resupinate, adnate, without odor or taste when fresh, membranaceous upon drying, up to 6.3 cm long, 1.7 cm wide, 40–100 μm thick. Hymenial surface thin, white when fresh, white to pale buff when dry, unchanged in <abbrev xmlns:xlink="http://www.w3.org/1999/xlink" xlink:title="5% potassium hydroxide" id="ABBRID0EBGDK" xlink:type="simple">KOH</abbrev>. Sterile margin narrow, fibrous, white, up to 0.5 mm wide.</p><fig id="F11" position="float" orientation="portrait"><object-id xmlns:xlink="http://www.w3.org/1999/xlink" content-type="doi" xlink:type="simple">10.3897/mycokeys.113.140624.figure11</object-id><object-id xmlns:xlink="http://www.w3.org/1999/xlink" content-type="arpha" xlink:type="simple">2E808421-4E6A-543A-82A6-D5BF9B9B3EC7</object-id><label>Figure 11.</label><caption><p>Basidiomata of <italic><tp:taxon-name><tp:taxon-name-part taxon-name-part-type="genus" reg="Phanerochaete">Phanerochaete</tp:taxon-name-part><tp:taxon-name-part taxon-name-part-type="species" reg="punctata">punctata</tp:taxon-name-part></tp:taxon-name></italic> in general and detailed views (CLZhao 30512, holotype). Scale bars: 1 cm (<bold>A</bold>); 1 mm (<bold>B</bold>).</p></caption><graphic xmlns:xlink="http://www.w3.org/1999/xlink" xlink:href="mycokeys-113-263-g011.jpg" position="float" orientation="portrait" xlink:type="simple" id="oo_1248821.jpg"><uri content-type="original_file" xlink:type="simple">https://binary.pensoft.net/fig/1248821</uri></graphic></fig></tp:treatment-sec><tp:treatment-sec sec-type="Hyphal system" id="SECID0EBHDK"><title>Hyphal system.</title><p>Monomitic; generative hyphae mostly simple septate, rarely with single or double clamp connections, <abbrev xmlns:xlink="http://www.w3.org/1999/xlink" xlink:title="Melzer’s reagent" id="ABBRID0EHHDK" xlink:type="simple">IKI</abbrev>–, <abbrev xmlns:xlink="http://www.w3.org/1999/xlink" xlink:title="Cotton Blue" id="ABBRID0ELHDK" xlink:type="simple">CB</abbrev>–; tissues unchanged in <abbrev xmlns:xlink="http://www.w3.org/1999/xlink" xlink:title="5% potassium hydroxide" id="ABBRID0EPHDK" xlink:type="simple">KOH</abbrev>. Subicular hyphae colorless, thick-walled, straight, interwoven, 5.5–8.5 μm in diameter, presence of double clamp connections. Crystals abundant, crowded. Subhymenium indistinct, hyphae in this layer similar to subicular hyphae.</p><fig id="F12" position="float" orientation="portrait"><object-id xmlns:xlink="http://www.w3.org/1999/xlink" content-type="doi" xlink:type="simple">10.3897/mycokeys.113.140624.figure12</object-id><object-id xmlns:xlink="http://www.w3.org/1999/xlink" content-type="arpha" xlink:type="simple">DFF8005C-EC8D-5716-9585-9F3B9BEFE646</object-id><label>Figure 12.</label><caption><p>Microscopic structures of <italic><tp:taxon-name><tp:taxon-name-part taxon-name-part-type="genus" reg="Phanerochaete">Phanerochaete</tp:taxon-name-part><tp:taxon-name-part taxon-name-part-type="species" reg="punctata">punctata</tp:taxon-name-part></tp:taxon-name></italic> (holotype, CLZhao 30512) <bold>A</bold> basidiospores <bold>B</bold> basidia &amp; basidioles <bold>C</bold> leptocystidia <bold>D</bold> a section of the fruit body. Scale bars: 5 µm (<bold>A</bold>); 10 µm (<bold>B–D</bold>); 10 × 100 Oil.</p></caption><graphic xmlns:xlink="http://www.w3.org/1999/xlink" xlink:href="mycokeys-113-263-g012.jpg" position="float" orientation="portrait" xlink:type="simple" id="oo_1248822.jpg"><uri content-type="original_file" xlink:type="simple">https://binary.pensoft.net/fig/1248822</uri></graphic></fig></tp:treatment-sec><tp:treatment-sec sec-type="Hymenial layer" id="SECID0EXIDK"><title>Hymenial layer.</title><p>Generative hyphae vertical, short-celled, colorless, 3–4.5 μm in diameter, thin- to slightly thick-walled. Crystals abundant, crowded. Leptocystidia cylindrical to subfusiform, colorless, thin-walled, smooth, sometimes slightly flexuous, numerous, 30–37.5 × 4.5–7 μm. Basidia clavate, slightly flexuous, thin-walled, with four sterigmata and a simple septum, 18–22 × 5–7 μm. Basidioles similar to basidia in shape, but slightly smaller.</p></tp:treatment-sec><tp:treatment-sec sec-type="Basidiospores" id="SECID0E3IDK"><title>Basidiospores.</title><p>Ellipsoid, colorless, thin-walled, smooth; <abbrev xmlns:xlink="http://www.w3.org/1999/xlink" xlink:title="Melzer’s reagent" id="ABBRID0ECJDK" xlink:type="simple">IKI</abbrev>–, <abbrev xmlns:xlink="http://www.w3.org/1999/xlink" xlink:title="Cotton Blue" id="ABBRID0EGJDK" xlink:type="simple">CB</abbrev>–; 3.5–5(–5.5) × 2–3.5 μm, L = 4.29 μm, W = 2.79 μm, Q = 1.53 (n = 30/1).</p></tp:treatment-sec><tp:treatment-sec sec-type="Additional specimen examined" id="SECID0EKJDK"><title>Additional specimen examined</title><p><bold>(<italic>paratype</italic>).</bold> China • Yunnan Province, Dehong, Yingjiang County, Tongbiguan Provincial Nature Reserve, <named-content xmlns:xlink="http://www.w3.org/1999/xlink" content-type="dwc:verbatimCoordinates" xlink:type="simple"><named-content content-type="geo-json" specific-use="{&#34;type&#34;:&#34;Point&#34;,&#34;coordinates&#34;:[97.633333,23.800000]}" id="NCID0EYJDK" xlink:type="simple">23°48'N, 97°38'E</named-content></named-content>, altitude 1500 m, on the fallen angiosperm branch, leg. C.L. Zhao, 19 July 2023, CLZhao 30365 (<abbrev xmlns:xlink="http://www.w3.org/1999/xlink" xlink:title="Herbarium of the Southwest Forestry University" id="ABBRID0E4JDK" xlink:type="simple">SWFC</abbrev>).</p></tp:treatment-sec></tp:taxon-treatment>
